# Supplementary material for: Consistency of parent-report SLC6A1 data in Simons Searchlight with Provider-Based Publications
Source: J Neurodev Disord. 2022 Jun 28;14:40. doi: 10.1186/s11689-022-09449-7 (PMC9238190; doi:10.1186/s11689-022-09449-7)
Supplement: Supplementary file 1 — Additional file 1: Table S1. ACMG criteria. [file 11689_2022_9449_MOESM1_ESM.xlsx]

## Sheet: Sheet1
Subject ID	Gender	Genotype	Age at Evaluation (months)	Autism Spectrum Disorder	Seizures	Hypotonia	Dev Delay or Intellectual Disability	Movement Disorder	ADHD
SS_01	male	884C>T	20	0	1	0	0	1	0
16539-x1	male	1222delC	86	0	1	0	0	1	1
16544-x1	male	1084G>A	66	0	1	1	1	1	0
16560-x1	female	871C>T	141	0	1	1	1	0	0
16543-x1	male	980A>G	240	1	1	1	1	1	0
16574-x1	male	1168_1176del	60	0	1	0	1	0	0
16719-x1	female	NA	45	1	0	1	1	0	0
16537-x1	male	1084G>A	73	1	1	1	1	1	1
16741-x1	female	881_883delTCT	36	1	1	1	1	0	0
16570-x1	male	1595G>A	60	1	1	1	1	0	0
16836-x1	female	302A>G	108	1	1	1	1	1	0
16787-x1	female	752T>C	263	0	0	1	1	0	0
16936-x1	male	1695+1G>A	180	0	1	0	1	1	1
16907-x1	female	1531G>A	142	0	1	0	1	0	1
16904-x1	male	991A>G	46	0	0	1	1	1	0
17003-x1	female	371-2A>C	7	0	0	1	0	0	0
16946-x1	female	1024G>A	62	NA	NA	NA	NA	NA	NA
17017-x1	female	889G>A	32	0	1	0	1	0	0
17002-x1	male	130C>T	95	1	1	1	0	0	0
17016-x1	male	339delA	39	NA	NA	NA	NA	NA	NA
17023-x1	female	131G>A	36	0	1	1	1	0	0
16737-x1	female	1255delC	163	0	1	1	1	1	0
17006-x1	female	331G>A	NA	NA	NA	NA	NA	NA	NA
17000-x1	male	919G>A	280	1	1	1	1	1	0
17021-x1	female	991A>G	174	0	1	0	1	1	0
17028-x1	female	889G>A	194	0	1	1	1	0	0
17004-x1	male	1596G>A	NA	0	1	0	1	0	0
17013-x1	male	331G>A	34	0	0	1	1	1	0
17014-x1	female	863C>T	46	0	0	1	1	0	0
17001-x1	male	1531G>A	110	0	1	0	0	0	0
17005-x1	male	1084G>A	137	0	1	1	1	1	0
17010-x1	male	1024G>A	17	0	0	0	1	0	0
17029-x1	female	281G>A	NA	NA	NA	NA	NA	NA	NA
17008-x1	male	913G>A	63	0	1	1	1	0	0
17012-x1	male	1084G>A	91	1	1	1	1	1	0
17011-x1	male	1531G>A	NA	NA	NA	NA	NA	NA	NA
18447-x2	female	1435C>T	59	1	1	1	1	1	0
18479-x2	male	471+1G>T	34	1	1	1	1	1	0
18525-x2	female	1192-2A>C	NA	NA	NA	NA	NA	NA	NA
17961-x2	female	194dupA	119	0	1	1	1	1	0
18854-x2	male	863C>T	NA	NA	NA	NA	NA	NA	NA
19361-x1	female	1435C>T	148	0	1	0	0	0	0
19454-x2	female	1426+1G>A	160	NA	NA	NA	NA	NA	NA
SLC6A1_001	NA	c.884C>T	15.6	0	0	1	NA	0	0
SLC6A1_002	NA	c.752T>C	252	NA	0	NA	NA	NA	NA
SLC6A1_003	Female	c.523_524insA	32.4	0	1	0	1	0	0
SLC6A1_004	NA	c.302A>G	42	1	NA	NA	1	NA	0
SLC6A1_005	NA	c.317A>G	108	0	NA	1	1	0	0
SLC6A1_006	NA	c.283G>T	120	0	1	1	1	0	1
SLC6A1_007	NA	c.154G>A	120	NA	1	0	1	0	NA
SLC6A1_008	NA	c.99G>T	NA	0	1	NA	NA	NA	NA
SLC6A1_009	NA	c.966C>G	NA	0	1	NA	NA	NA	NA
SLC6A1_010	NA	c.939C>A	NA	0	1	NA	NA	NA	NA
SLC6A1_011	NA	c.889G>A	NA	0	1	NA	NA	NA	NA
SLC6A1_012	NA	c.863C>T	NA	0	1	NA	NA	NA	NA
SLC6A1_013	NA	c.784C>T	NA	0	1	NA	NA	NA	NA
SLC6A1_014	NA	c.724T>G	NA	0	1	NA	NA	NA	NA
SLC6A1_015	NA	c.724T>G	NA	0	1	NA	NA	NA	NA
SLC6A1_016	NA	c.636G>A	NA	0	1	NA	NA	NA	NA
SLC6A1_017	NA	c.593A>G	NA	0	1	NA	NA	NA	NA
SLC6A1_018	NA	c.584G>A	NA	0	1	NA	NA	NA	NA
SLC6A1_019	NA	c.583C>A	NA	0	1	NA	NA	NA	NA
SLC6A1_020	NA	c.55G>C	NA	0	1	NA	NA	NA	NA
SLC6A1_021	NA	c.415T>C	NA	0	1	NA	NA	NA	NA
SLC6A1_022	NA	c.332G>A	NA	0	1	NA	NA	NA	NA
SLC6A1_023	NA	c.331G>C	NA	0	1	NA	NA	NA	NA
SLC6A1_024	NA	c.223G>A	NA	0	1	NA	NA	NA	NA
SLC6A1_025	NA	c.1723G>A	NA	0	1	NA	NA	NA	NA
SLC6A1_026	NA	c.1722C>G	NA	0	1	NA	NA	NA	NA
SLC6A1_027	NA	c.1589C>T	NA	0	1	NA	NA	NA	NA
SLC6A1_028	NA	c.1579T>C	NA	0	1	NA	NA	NA	NA
SLC6A1_029	NA	c.1531G>A	NA	0	1	NA	NA	NA	NA
SLC6A1_030	NA	c.1477T>C	NA	0	1	NA	NA	NA	NA
SLC6A1_031	NA	c.1343A>G	NA	0	1	NA	NA	NA	NA
SLC6A1_032	NA	c.1337T>A	NA	0	1	NA	NA	NA	NA
SLC6A1_033	NA	c.1255C>T	NA	0	1	NA	NA	NA	NA
SLC6A1_034	NA	c.1191+1G>T	NA	0	1	NA	NA	NA	NA
SLC6A1_035	NA	c.1084G>A	NA	0	1	NA	NA	NA	NA
SLC6A1_036	NA	c.1070C>T	NA	0	1	NA	NA	NA	NA
SLC6A1_037	NA	c.1057A>G	NA	0	1	NA	NA	NA	NA
SLC6A1_038	Male	c.160C>T	NA	1	NA	NA	NA	NA	NA
SLC6A1_039	Male	c.593A>C	NA	1	NA	NA	NA	NA	NA
SLC6A1_040	Male	c.863C>T	NA	1	1	NA	NA	NA	NA
SLC6A1_041	Female	c.896G>T	NA	1	NA	NA	NA	NA	NA
SLC6A1_042	Female	c.919G>A	NA	1	1	NA	NA	NA	NA
SLC6A1_043	Female	c.1024G>A	NA	1	1	NA	NA	NA	NA
SLC6A1_044	Female	c.1078G>A	NA	1	1	NA	NA	NA	NA
SLC6A1_045	Male	c.1648G>A	NA	1	1	NA	NA	NA	NA
SLC6A1_046	Female	c.104dupA	72	NA	1	1	1	0	NA
SLC6A1_047	Male	c.223G>A	156	0	1	0	1	1	0
SLC6A1_048	Female	c.419A>G	204	0	1	0	1	0	0
SLC6A1_049	Female	c.434C>T	27.6	1	NA	1	1	1	0
SLC6A1_050	Female	c.578G>A	144	1	1	0	1	0	0
SLC6A1_051	Male	c.695G>T	120	0	1	0	1	0	0
SLC6A1_052	Male	c.695G>T	204	0	1	0	1	1	0
SLC6A1_053	Female	c.695G>T	120	0	1	0	1	0	0
SLC6A1_054	Female	c.695G>T	NA	0	NA	NA	1	NA	0
SLC6A1_055	Male	c.809T>C	84	0	1	0	1	0	1
SLC6A1_056	Male	c.863C>T	96	0	1	0	1	0	0
SLC6A1_057	Female	c.863C>T	84	1	1	0	1	0	0
SLC6A1_058	Male	c.881_883del	144	0	1	0	1	1	1
SLC6A1_059	Female	c.987C>A	132	0	1	0	1	0	0
SLC6A1_060	Male	c.1024G>A	228	0	1	0	1	1	1
SLC6A1_061	Male	c.1024G>A	144	1	1	1	1	0	0
SLC6A1_062	Male	c.1024G>A	336	NA	1	0	0	0	NA
SLC6A1_063	Female	c.1024G>A	NA	0	NA	0	1	0	0
SLC6A1_064	Male	c.1024G>A	NA	NA	1	NA	1	NA	NA
SLC6A1_065	Male	c.1024G>A	96	1	1	NA	1	NA	0
SLC6A1_066	Female	c.1024G>A	60	0	1	0	1	0	1
SLC6A1_067	Female	c.1024G>A	120	1	1	0	1	1	0
SLC6A1_068	Female	c.1070C>T	108	0	1	0	1	1	0
SLC6A1_069	Female	c.1084G>A	252	0	1	NA	1	NA	0
SLC6A1_070	Male	c.1084G>A	NA	0	1	NA	1	NA	0
SLC6A1_071	Male	c.1155C>G	120	1	1	0	1	1	0
SLC6A1_072	Female	c.1342A>T	120	1	1	0	1	1	0
SLC6A1_073	Male	c.1369_1370 delGG	144	0	1	0	1	1	0
SLC6A1_074	Female	c.1377C>G	156	0	1	0	1	0	0
SLC6A1_075	Male	c.1531G>A	60	0	1	0	1	0	1
SLC6A1_076	Female	c.1600C>T	60	0	1	0	1	1	1
SLC6A1_077	Female	c.850-2A>G	48	NA	1	0	1	0	NA
SLC6A1_078	Female	c.6,1528-1G>C	144	NA	1	0	1	1	NA
SLC6A1_079	Female	NA	84	0	1	0	1	0	0
SLC6A1_080	NA	NA	48	0	0	0	NA	0	0
SLC6A1_081	NA	c.331G>A	24	0	0	1	NA	0	0
SLC6A1_082	NA	c.131G>A	48	1	NA	NA	NA	NA	NA
SLC6A1_083	NA	c.812A>G	72	1	0	0	1	0	1
SLC6A1_084	NA	c.236G>T	312	0	1	0	NA	0	0
SLC6A1_085	NA	c.1168_1176del	36	1	1	0	1	0	0
SLC6A1_086	Female	c.1323+1G>A	92.4	0	1	NA	1	NA	1
SLC6A1_087	Male	c.850-1G>T	148.8	0	1	NA	NA	NA	NA
SLC6A1_088	Male	c.913G>C	99.6	0	NA	NA	1	NA	NA
SLC6A1_089	Female	c.1070C>T	139.2	0	1	NA	1	NA	NA
SLC6A1_090	Male	c.130C>T	111.6	0	NA	NA	1	NA	NA
SLC6A1_091	Female	c.456C>A	104.4	0	1	NA	1	NA	NA
SLC6A1_092	Male	c.1697G>A	96	0	1	NA	1	NA	NA
SLC6A1_093	Male	c.863C>T	24	NA	NA	NA	NA	NA	NA
SLC6A1_094	Female	c.863C>T	84	NA	NA	NA	NA	NA	NA
SLC6A1_095	Male	c.1024G>A	NA	NA	1	NA	1	NA	NA
SLC6A1_096	NA	c.863C>T	NA	NA	1	NA	NA	NA	NA
SLC6A1_097	NA	c.1070C>T	NA	NA	1	NA	NA	NA	NA
SLC6A1_098	NA	c.1255del	NA	NA	1	NA	NA	NA	NA
SLC6A1_099	NA	c.1435C>T	NA	NA	1	NA	NA	NA	NA
SLC6A1_100	NA	c.223G>A	NA	NA	1	NA	NA	NA	NA
SLC6A1_101	NA	c.640_658del	NA	NA	1	NA	NA	NA	NA
SLC6A1_102	NA	c.1460T>C	NA	NA	1	NA	NA	NA	NA
SLC6A1_103	NA	c.523_524insA	NA	NA	1	NA	NA	NA	NA
SLC6A1_104	NA	c.1377C>G	NA	NA	1	NA	NA	NA	NA
SLC6A1_105	NA	c.1024G>A	NA	NA	1	NA	NA	NA	NA
SLC6A1_106	NA	c.1335dup	NA	NA	1	NA	NA	NA	NA
SLC6A1_107	NA	c.1531G>A	NA	NA	1	NA	NA	NA	NA
SLC6A1_108	NA	c.1427-1G>A	NA	NA	1	NA	NA	NA	NA
SLC6A1_109	NA	c.471+1G>T	NA	NA	1	NA	NA	NA	NA
SLC6A1_110	Male	c.1427-9A>G	19.2	0	0	1	1	0	0
SLC6A1_111	Female	c.226A>G	34.8	0	1	0	1	1	0
SLC6A1_112	Female	c.330del	204	1	0	0	1	0	0
SLC6A1_113	Female	NA	81.6	0	NA	0	1	0	0
SLC6A1_114	Female	c.277G>A	NA	0	NA	0	0	0	0
SLC6A1_115	NA	c.631C>T	NA	0	0	0	0	0	0
SLC6A1_116	NA	c.1484G>T	NA	0	0	0	0	0	0
